# Supplementary material for: Monitoring of sandflies (Diptera: Psychodidae) and pathogen screening in Slovenia with habitat suitability modeling
Source: Front Vet Sci. 2025 Jul 25;12:1603358. doi: 10.3389/fvets.2025.1603358 (PMC12333536; doi:10.3389/fvets.2025.1603358)
Supplement: Supplementary file 1 [file Data_Sheet_1.xlsx]

## Sheet: FINAL Table for publishing
LOCATION	lat	long	HABITAT / HOST	TRAP	No of TRAPS	2020		2021		2022		SPECIES
						F	M	F	M	F	M
Ajševica	45.948442	13.693419	chicken, pig, goat, donkey	CDC	2	1	5		2	16	3	P. neglectus, P. perniciosus, P. mascittii
Belca	46.475481	13.909411	garden	CDC gravid	1			2				P. mascittii
Bohinjska bela	46.341944	14.065528	bush next to the stone wall	CDC	2						1	P. mascittii
Bohinjska Bistrica	46.274461	13.951889	farm (dog and horses)	CDC gravid	1			2				P. mascittii
Boršt	45.4864	13.798	chicken coop	CDC	2	1	2					P. mascittii
Cetore (touristic farm Medljan) 1	45.500503	13.658835	rabbits	CDC	2	61	62	15	22	46	118	P. neglectus, P. perniciosus, P. mascittii
Cetore (touristic farm Medljan) 2	45.500503	13.658835	poultry, dog, donkeys	CDC	2	35	24	47	29	31	127	P. neglectus, P. perniciosus, P. mascittii
Črnomelj (Vojna vas)	45.573	15.205	forest near the cemetery	CDC	2			1		1		P. mascittii
Dobliče	45.557857	15.14303	chicken coop	CDC	2			1				P. mascittii
Godovič	45.957964	14.091761	old stone house	CDC	2		1	1				P. mascittii
Goriča vas	45.731146	14.738722	chicken coop	CDC	2		1					P. mascittii
Goriče pri Famljah	45.668603	14.012845	poultry barn	CDC, CDC gravid	1	20	18	4	4	3	1	P. neglectus, P. perniciosus, P. mascittii
Gornja Radgona	46.67517	15.9897	cemetery	BG	1			1				P. mascittii
Hrovača	45.735231	14.735169	cemetery	BG	1			1				P. mascittii
Ilirska Bistrica (farm Oblak)	45.561528	14.249876	sheep barn	CDC	2					2		P. mascittii
Izola	45.5378	13.6684	cemetery	BG	1	4	1					P. neglectus, P. perniciosus,
Kal-Koritnica	46.336641	13.581659	chicken coop	CDC	2			1			1	P. mascittii
Kozloviči 1	45.49025	13.8268	chicken coop	CDC	2	13	21					P. neglectus, P. perniciosus, P. mascittii
Kozloviči 2	45.49025	13.8268	old house	CDC	2	5	4					P. neglectus, P. perniciosus,
Kromberk	45.958751	13.65895	cemetery	BG	1	2						P. mascittii
Marezige	45.5079	13.8005	chicken coop	CDC	2	10	1					P. neglectus, P. perniciosus, P. mascittii
Matavun	45.663097	13.990928	ob kalu	CDC	2	1						P. neglectus
Mengeš	46.161015	14.565774	chicken coop	CDC	2						1	P. mascittii
Modrej	46.158368	13.748595	stonewall	CDC	2			2	1		1	P. mascittii
Novo mesto (farm Kastelic)	45.800842	15.182305	cowshed	CDC	2					2		P. mascittii
Ozeljan	45.937833	13.7325535	chicken coop	CDC gravid	1					1		P. mascittii
Popetre 1	45.4991	13.8536	stone house	CDC	2	20	6					P. neglectus, P. perniciosus, P. mascittii
Popetre 2	45.4991	13.8536	water well	CDC	2	1	3					P. neglectus, P. perniciosus
Rakitnik	45.747508	14.195831	cowshed	CDC	2	5		5		4	1	P. mascittii
Ribnica (Hrovača)	45.730973	14.724057	cemetery	BG	1					1		P. mascittii
Škocjan	45.665579	13.993254	stone house	CDC	2	9	1	7	3	14	1	P. neglectus, P. perniciosus
Šmartno pri Litiji	46.04649	14.83933	chicken coop	CDC	2			1				P. mascittii
Spodnje Gorče (Žovnek)	46.27664	15.02965	manor	BG	1			1				P. mascittii
Stara gora	45.9354	13.6763	cemetery	BG	1	1						P. neglectus
Sveti Anton	45.5264	13.8278	chicken coop	CDC	2	1	1					P. neglectus, P. perniciosus
Trsek	45.481	13.8307	stone house	CDC	2	9	5					P. neglectus, P. perniciosus
Velenje (Lokovica, farm Plaskan)	46.36415	15.05199	barn with cows and chicken	CDC, BG	2.1			2				P. mascittii
Velike Žablje 1	45.867904	13.85151	cowshed	CDC	2	16	45	44		11	23	P. neglectus, P. perniciosus, P. mascittii
Velike Žablje 2	45.867904	13.85151	chicken, rabbits	CDC	2	43	58	29		12	15	P. neglectus, P. perniciosus, P. mascittii, P. papatasi
Velike Žablje 3	45.867904	13.85151	stone bridge	CDC	2	13	4	4		5	2	P. neglectus, P. perniciosus
Velike Žablje 4	45.867904	13.85151	garden	CDC gravid	1	8	6	1			1	P. mascittii
Vrhnika, Verd	45.955765	14.301789	barn with cows	CDC	2	3	1	3		2		P. mascittii
Vipava	45.848572	13.955808	cemetery	BG	1			3	1		1	P. neglectus
				TOTAL F/M		282	270	178	62	151	297
				TOTAL			552		240		448	1240
